# Supplementary material for: Tracing fineware production in the Neo-Assyrian empire: Neutron activation analysis of common and Palace Ware in the upper Tigris River Valley, Turkey
Source: PLoS One. 2025 Jan 7;20(1):e0315378. doi: 10.1371/journal.pone.0315378 (PMC11706392; doi:10.1371/journal.pone.0315378)
Supplement: S1 Table — List of sample numbers by sample number and their elemental compositions, with additional tabs for PCA, total variation matrix calculation, and Mahalanobis distances. (XLSX) [file pone.0315378.s001.xlsx]

## Sheet: NAA Data
ANID	ZT#	Country	Site_Name	Site_Number	Lat/Long	Ware	Form	Weight	Munsell - ext	Munsell - int	Munsell - core	Date_Range	Chem Group	Long_RDF	Long_Date	Short_RDF	Short_Date	As	La	Lu	Nd	Sm	U	Yb	Ce	Co	Cr	Cs	Eu	Fe	Hf	Ni	Rb	Sb	Sc	Sr	Ta	Tb	Th	Zn	Zr	Al	Ba	Ca	Dy	K	Mn	Na	Ti
BEH001	2104/1	village of Tepe, southeastern Turkey	Ziyaret Tepe	A-017	37° 47′ 37″ N, 40° 47′ 35″ E	LA01	body	12.4g	7.5YR 6/1	7.5YR 6/3; 7.5YR 6/2	7.5YR 7/3; 7.5YR 6/3	880-600 BC	Group 2	MMB1-L	2023-03-12	MDT2-S	2023-03-09	7.167	25.619	0.37531	25.138	5.2891	1.0301	2.6189	51.752	32.906	427.77	3.3099	1.3758	57327	4.0845	170.13	67.026	0.6098	22.353	303.71	1.0194	0.81108	7.1782	108.45	94.443	79545	377.86	77021	4.8349	14944	1268.1	8829.9	5236.9
BEH002	3536/4	village of Tepe, se Turkey	Ziyaret Tepe	D-109	37° 47′ 37″ N, 40° 47′ 35″ E	LA01	rim, B05	12.7g	5YR 6/6	5YR 6/6	5YR 6/6	880-600 BC	Group 2	MMB1-L	2023-03-12	MDT2-S	2023-03-09	8.7939	22.111	0.38122	23.642	4.9746	1.4425	2.5179	48.518	32.202	391.85	2.3242	1.2506	54167	4.1122	160.13	45.684	0.52748	21.002	303.23	0.88304	0.71231	6.4291	103.48	106.25	73653	431.53	70481	4.4654	16955	1243.7	10687	5551.3
BEH003	6003/6	village of Tepe, se Turkey	Ziyaret Tepe	G-042	37° 47′ 37″ N, 40° 47′ 35″ E	LA01	rim, B03	14.5g	5YR 5/1; 5YR 6/4	5YR 6/4; 5YR 7/4	5YR 6/4	880-600 BC	Group 2	MMB1-L	2023-03-12	MDT2-S	2023-03-09	5.3498	24.946	0.4042	22.913	5.2976	1.2384	2.8943	52.202	35.272	628.25	2.9704	1.3056	57791	5.1946	184.3	60.609	0.64099	22.127	207.16	1.0501	0.77886	7.3652	110.1	121.99	79341	355.78	53493	4.9324	18535	1223.4	14534	5807.1
BEH004	6074/5	village of Tepe, se Turkey	Ziyaret Tepe	G-059	37° 47′ 37″ N, 40° 47′ 35″ E	LA01	body	11.0g	5YR 7/3	5YR 7/4	5YR 7/4; 5YR 6/1 core	880-600 BC	Group 2	MMB1-L	2023-03-12	MDT2-S	2023-03-09	6.3915	22.696	0.3505	21.153	4.8145	1.4711	2.4384	46.246	30.496	613.4	2.4834	1.1792	51893	4.5656	166.4	54.193	0.60225	19.895	209.25	1.0172	0.66671	6.9883	95.573	119.06	71946	440.36	63276	4.3253	17868	1103	13490	5446.5
BEH005	48343/5	village of Tepe, se Turkey	Ziyaret Tepe	X-000	37° 47′ 37″ N, 40° 47′ 35″ E	LA01	body	9.0g	2.5YR 6/4	2.5YR 6/1	2.5YR 6/3; 2/5YR 5/1 a little grayer towards interior, not core	880-600 BC	Group 2	MMB1-L	2023-03-12	MDT2-S	2023-03-09	6.4949	24.574	0.38722	22.76	5.2179	1.2178	2.6888	50.601	32.458	650.74	2.6916	1.3336	55621	5.3635	173.1	53.101	0.57526	21.528	122.97	0.93293	0.71994	7.8235	105.94	151.13	72571	402.63	50938	4.8646	15998	1166	15529	5540
BEH006	48343/1	village of Tepe, se Turkey	Ziyaret Tepe	X-000	37° 47′ 37″ N, 40° 47′ 35″ E	LA01	flat base	7.0g	7.5YR 7/3	7.5YR 7/3	5YR 7/4	880-600 BC	Group 1	MMB1-L	2023-03-12	MDT2-S	2023-03-09	6.2084	21.385	0.35421	20.395	4.547	1.165	2.4746	42.192	24.721	325.25	2.1483	1.1076	47344	4.1958	62.674	53.916	0.62008	19.025	244.44	0.80354	0.67762	6.2812	86.602	84.874	70763	379.29	72285	4.1905	18754	1031.2	12890	4497.6
BEH007	8186/1	village of Tepe, se Turkey	Ziyaret Tepe	A-521	37° 47′ 37″ N, 40° 47′ 35″ E	LA01	rim, B15?	15.5g	5YR 6/4	5YR 6/4	5YR 6/6	880-600 BC	Group 2	MMB1-L	2023-03-12	MDT2-S	2023-03-09	8.0228	23.734	0.33474	23.077	4.7055	1.3895	2.2358	47.774	25.615	436.61	2.3338	1.164	45285	4.4398	164.81	47.209	0.46257	16.897	304.62	0.84029	0.6119	6.4881	94.829	84.047	66541	508.4	91073	4.141	19831	967.1	9508.8	4870
BEH008	6202/5	village of Tepe, se Turkey	Ziyaret Tepe	G-072	37° 47′ 37″ N, 40° 47′ 35″ E	LA01	rim, B09	35.2g	5YR 7/3; 5YR 7/4	5YR 7/4	5YR 7/4; 5YR 6/1 core	880-600 BC	Group 2	MMB1-L	2023-03-12	MDT2-S	2023-03-09	7.2638	21.875	0.37528	20.192	4.5949	1.5259	2.4601	45.57	26.985	479.22	2.0979	1.1824	47620	4.4154	143.24	46.443	0.56502	18.225	254.63	0.8987	0.64093	6.8069	97.212	137.03	62546	840.09	79841	4.6081	17644	1033.4	11346	4470.7
BEH009	1173/3	village of Tepe, se Turkey	Ziyaret Tepe	A-364	37° 47′ 37″ N, 40° 47′ 35″ E	LA01	rim, B19	45.9g	7.5YR 8/4; 7.5YR 7/4	7.5YR 8/4	7.5YR 7/4; 7.5YR 6/1 core	880-600 BC	Group 1	MMB1-L	2023-03-12	MDT2-S	2023-03-09	8.4006	21.117	0.31241	21.242	4.3638	1.1023	2.4742	42.411	21.027	212.65	2.22	1.0155	44986	3.892	72.135	54.564	0.47786	18.328	253.55	0.69151	0.68518	6.3838	88.655	107.42	63713	657.48	87999	3.9598	13280	952.13	10372	4332.6
BEH010	1581/2	village of Tepe, se Turkey	Ziyaret Tepe	B-025	37° 47′ 37″ N, 40° 47′ 35″ E	LA01	rim, B29	35.3g	7.5YR 7/4	7.5YR 7/3	7.5YR 7/6; 7.5YR 5/1 core	880-600 BC	Group 1	MMB1-L	2023-03-12	MDT2-S	2023-03-09	8.5968	27.704	0.36323	25.495	5.2527	1.7496	2.488	56.525	20.929	180.78	2.6569	1.2228	46030	4.7201	90.494	73.982	0.69294	18.113	173.65	0.97991	0.73518	9.146	86.202	144.67	75783	475.77	60397	4.6512	20673	935.28	9790.9	4161.3
BEH011	3268/7	village of Tepe, se Turkey	Ziyaret Tepe	E-071	37° 47′ 37″ N, 40° 47′ 35″ E	MBA cooking	body	21.3g	10YR 8/4	7.5YR 7/4	7.5YR 3/1	~1700 BC	Group 1	MMB1-L	2023-03-12	MDT2-S	2023-03-09	10.651	20.875	0.35706	18.983	4.1223	0.92652	2.508	40.094	16.594	143.69	1.6141	0.96279	37005	3.9694	37.418	45.597	0.57915	14.611	172.44	0.78709	0.97117	6.4453	82.304	93.881	64331	377.85	87850	4.1532	18058	870.31	10220	4113.1
BEH012	5923/1	village of Tepe, se Turkey	Ziyaret Tepe	A-506	37° 47′ 37″ N, 40° 47′ 35″ E	LA03 or LA04	rim, J06	5.2g	5YR 5/1; 5YR 4/1 burnt	5YR 6/2	5YR 5/4; 5YR 3/1; 5YR 5/4 near interior where less burnt	880-600 BC	Group 3	MMB1-L	2023-03-12	MDT2-S	2023-03-09	9.8762	16.994	0.21848	15.932	3.3606	0.98216	1.5937	33.07	13.825	168.05	1.4213	0.8474	27938	2.5713	57.425	28.24	0.38184	10.396	368.91	0.57042	0.68246	4.4729	60.574	60.206	41849	348.1	199360	3.0609	12727	504.6	1806.8	2879
BEH013	11707/2	village of Tepe, se Turkey	Ziyaret Tepe	G-618	37° 47′ 37″ N, 40° 47′ 35″ E	LA03 or LA04	body	21.2g	7.5YR 6/3; 7.5YR 6/1	7.5YR 6/1	7.5YR 4/1; 7.5YR 6/2, darker towards interior surface	880-600 BC	Group 3	MMB1-L	2023-03-12	MDT2-S	2023-03-09	5.4835	13.443	0.1975	11.585	2.6754	1.1219	1.341	26.804	12.886	151.15	1.4077	0.65292	24494	2.2854	58.016	27.51	0.31117	9.2958	300.99	0.4844	0.36906	3.8315	55.096	65.155	35576	375.67	217910	2.4768	13192	534.12	2336.7	2445.5
BEH014	48401/1	village of Tepe, se Turkey	Ziyaret Tepe	G-084	37° 47′ 37″ N, 40° 47′ 35″ E	LA03 or LA04	body	32.7g	2.5YR 5/6	2.5YR 5/4; 7.5YR 7/2	2.5YR 6/6	880-600 BC	Group 1	MMB1-L	2023-03-12	MDT2-S	2023-03-09	7.0406	22.908	0.34846	24.122	4.616	1.5159	2.3292	47.283	17.777	223.87	2.6235	1.0729	39713	4.1455	74.805	51.423	0.59072	14.725	295.61	0.84507	0.6486	6.6928	93.361	132.48	59201	419.65	107800	4.1097	14336	755.77	5395.8	4019.7
BEH015	48400/1	village of Tepe, se Turkey	Ziyaret Tepe	A-962	37° 47′ 37″ N, 40° 47′ 35″ E	LA03 or LA04	body	10.9g	10YR 7/3	10YR 4/1	10YR 4/1; 10YR 7/3	880-600 BC	Group 1	MMB1-L	2023-03-12	MDT2-S	2023-03-09	9.5858	21.048	0.34497	20.069	4.3686	0.89875	2.3766	42.491	22.714	218.87	2.1217	1.0417	42750	3.7591	61.157	46.916	0.57914	17.669	488.47	0.71757	0.56182	5.7966	87.219	98.109	65972	594.14	111040	4.0617	21468	1254.8	6118	4185.9
BEH016	27594/4	village of Tepe, se Turkey	Ziyaret Tepe	Q-236	37° 47′ 37″ N, 40° 47′ 35″ E	LA03 or LA04	body	5.8g	5YR 7/3; 5YR 5/1 burnt	5YR 7/4	5YR 7/4	880-600 BC	Group 1	MMB1-L	2023-03-12	MTF1-S	2023-03-17	7.4856	19.425	0.37628	17.513	3.8211	1.2724	2.3567	37.133	17.004	152.36	1.3227	0.97921	40201	3.6865	31.815	51.676	0.42543	16.403	255.9	0.69026	0.48993	7.6867	95.792	62.371	71868	469.54	23724	3.6955	23627	846.68	18401	3770
BEH017	27594/3	village of Tepe, se Turkey	Ziyaret Tepe	Q-236	37° 47′ 37″ N, 40° 47′ 35″ E	LA03 or LA04	body	6.4g	7.5 R 7/3	7.5YR 7/4	7/5YR 6/4	880-600 BC	Group 1	MMB1-L	2023-03-12	MTF1-S	2023-03-17	6.6117	20.019	0.36249	19.173	3.8356	1.094	2.2943	38.346	17.021	166.81	1.2975	0.97825	40857	4.2124	43.184	51.421	0.63579	16.508	249.04	0.61508	0.56441	5.9464	78.224	90.907	75249	466.83	23738	3.6497	20597	809.79	18742	3828.6
BEH018	34599/4	village of Tepe, se Turkey	Ziyaret Tepe	R-280	37° 47′ 37″ N, 40° 47′ 35″ E	LA03 or LA04	body	21.9g	2.5YR 4/1	2.5YR 5/4	2.5YR 3/1;2.5YR 6/6; 2/5YR 5/4; dark core	880-600 BC	Group 1	MMB1-L	2023-03-12	MTF1-S	2023-03-17	13.573	33.737	0.48161	27.533	6.1353	1.5361	3.7898	65.308	14.324	127.77	2.4017	1.005	40272	5.7622	31.759	83.962	0.6326	14.515	81.378	1.4755	0.88719	15.634	72.213	130.05	81132	634.91	10138	5.9009	23183	656.6	10046	3492.9
BEH019	30113/5	village of Tepe, se Turkey	Ziyaret Tepe	R-019	37° 47′ 37″ N, 40° 47′ 35″ E	LA03 or LA04	body	15.5g	7.5YR 5/4; 7.5YR 5/1	7.5YR 4/1; 7.5YR 5/2	7.5YR 5/4; 7.5YR 4/4	880-600 BC	Group 3	MMB1-L	2023-03-12	MTF1-S	2023-03-17	3.1252	11.944	0.2097	10.194	2.5252	0.40147	1.4965	24.228	14.532	257.27	1.109	0.67612	28918	2.4374	62.408	23.1	0.39187	11.325	220.53	0.46353	0.37308	3.1843	58.271	38.056	41532	358.39	185760	2.3963	6854.9	660.77	1936.5	2893.7
BEH020	6253/1	village of Tepe, se Turkey	Ziyaret Tepe	G-072	37° 47′ 37″ N, 40° 47′ 35″ E	LA03 or LA04	body	5.5g	2/5YR 2.5/1	2/5YR 2.5/1	2.5YR 3/4	880-600 BC	Group 1	MMB1-L	2023-03-12	MTF1-S	2023-03-17	10.961	24.606	0.33458	23.004	5.0323	2.8724	2.192	49.461	22.621	195.45	2.6792	1.1299	41005	4.0547	161.75	52.5	0.90946	13.728	107.55	1.0217	0.72268	7.172	348.84	103.67	60997	681.68	144510	4.2996	18700	825.92	2465.7	3666.4
BEH021	5970/1	village of Tepe, se Turkey	Ziyaret Tepe	A-516	37° 47′ 37″ N, 40° 47′ 35″ E	LA03 or LA04	body	9.9g	7.5YR 7/4	7.5YR 5/1	7.5YR 5/1 core and interior edge, 7.5YR 7/4 towards exterior	880-600 BC	Group 1	MMB1-L	2023-03-12	MTF1-S	2023-03-17	6.5957	21.424	0.34644	19.888	4.2966	1.3524	2.3182	42.401	20.37	262.69	1.8193	1.0703	40449	4.3256	74.847	40.791	0.41163	15.676	284.34	0.79815	0.64853	6.0758	82.389	99.647	65927	393.71	77136	4.1368	24226	857.96	7049.5	3404.7
BEH022	503/8	village of Tepe, se Turkey	Ziyaret Tepe	A-103	37° 47′ 37″ N, 40° 47′ 35″ E	LA06	rim, K01	4.1g	5YR 5/6	5YR 6/6	5YR 6/6	880-600 BC	Group 1	MMB1-L	2023-03-12	MTF2-S	2023-03-17	11.391	25.647	0.37593	24.431	5.0866	1.6392	2.4738	52.47	22.403	283.69	3.0655	1.2243	45036	4.3983	115.41	61.868	0.78976	16.478	209.56	0.9967	0.88387	7.616	97.372	127.87	67371	389.99	115930	4.4349	20039	923.68	7781.1	4608.5
BEH023	48352/1	village of Tepe, se Turkey	Ziyaret Tepe	R-003	37° 47′ 37″ N, 40° 47′ 35″ E	LA05	body	4.0g	7.5YR 8/2	7.5YR 8/2	7.5YR 7/3	880-600 BC	Group 1	MMB1-L	2023-03-12	MTF2-S	2023-03-17	4.7584	26	0.34677	24.055	5.0603	2.0169	2.3501	52.676	26.132	271.96	4.7433	1.1622	49826	3.9463	187.63	83.503	0.60253	17.848	384.72	0.90753	0.69887	8.1463	95.034	126.52	70386	502.62	122090	4.0521	17272	892.5	4704.1	3891.5
BEH024	2061/4	village of Tepe, se Turkey	Ziyaret Tepe	A-023	37° 47′ 37″ N, 40° 47′ 35″ E	LA05	body, ~K01	4.0g	7.5YR 7/4	7.5YR 7/4	7.5YR 6/4; 7.5YR 6/1 core	880-600 BC	Group 1	MMB1-L	2023-03-12	MTF2-S	2023-03-17	6.8371	20.312	0.30476	20.291	4.3201	1.6397	2.471	40.384	22.78	205.89	2.0275	1.0382	45113	3.3178	50.294	47.548	0.53347	19.106	310.97	0.63257	0.567	5.8475	92.15	91.791	68667	482.87	90144	3.9046	16536	1016.3	7131.5	4257
BEH025	503/2	village of Tepe, se Turkey	Ziyaret Tepe	A-103	37° 47′ 37″ N, 40° 47′ 35″ E	LA05	rim, K01	4.8g	5YR 6/6	5YR 6/6	5YR 6/6	880-600 BC	Group 2	MMB1-L	2023-03-12	MTF2-S	2023-03-17	6.0179	29.176	0.38559	28.028	5.901	1.7765	2.7903	59.804	35.4	304.04	4.4089	1.4391	62516	4.1193	200.39	74.379	0.77021	24.9	237.82	1.0252	0.8288	8.776	147.03	84.97	89389	433.87	66599	5.1836	18236	1455.1	8987.1	5982.5
BEH026	1231/1	village of Tepe, se Turkey	Ziyaret Tepe	A-380	37° 47′ 37″ N, 40° 47′ 35″ E	LA05	rim, K01	3.8g	5YR 7/1	5YR 7/2	5YR 6/3	880-600 BC	Group 1	MMB1-L	2023-03-12	MTF2-S	2023-03-17	9.2068	20.782	0.30587	19.648	4.3822	1.5417	2.2154	42.573	23.828	199.48	2.325	1.0766	46773	3.2199	100.55	55.443	0.65661	19.961	388.4	0.66404	0.76936	6.0534	107.41	71.686	70623	444.41	101590	3.9043	12547	1041.7	6574.8	4352.4
BEH027	44146/1	village of Tepe, se Turkey	Ziyaret Tepe	G-723	37° 47′ 37″ N, 40° 47′ 35″ E	LA05	body	2.1g	10YR 6/3	5YR 6/4	5YR 6/4	880-600 BC	Group 1	MMB1-L	2023-03-12	MTF2-S	2023-03-17	62.609	31.632	0.41756	28.192	6.1987	3.1036	2.8927	71.184	28.979	329.4	4.6197	1.4203	52979	5.5963	107.48	80.649	0.49864	17.733	287.01	1.2174	0.79368	9.5799	117.36	147.3	71539	752.52	62664	4.9579	24688	1137.4	6013.1	5259.1
BEH028	5738/3	village of Tepe, se Turkey	Ziyaret Tepe	A-602	37° 47′ 37″ N, 40° 47′ 35″ E	LA06	rim, B13	7.3g	7.5YR 8/3	10YR 8/2	2.5Y 8/2	880-600 BC	Group 1	MMB1-L	2023-03-12	MTF2-S	2023-03-17	6.3861	28.613	0.38522	28.026	5.5285	2.5691	2.4062	56.855	26.998	285.08	4.4451	1.2388	50873	4.3405	172.81	76.456	0.86344	17.925	412.8	1.0133	0.78935	8.4107	96.045	104.12	72785	542.99	129200	4.4759	19552	942.95	6200.5	4452
BEH029	6170/1	village of Tepe, se Turkey	Ziyaret Tepe	G-062	37° 47′ 37″ N, 40° 47′ 35″ E	LA06	rim, B06	2.2g	5YR 7/3	5YR 7/3	5YR 7/3	880-600 BC	Group 2	MMB1-L	2023-03-12	MTF2-S	2023-03-17	6.7572	24.839	0.39637	27.234	5.3077	1.2719	2.6444	53.127	35.035	591.08	3.0962	1.297	58701	5.1556	161.64	64.112	0.66648	22.609	165.45	0.95323	0.72251	7.0382	137.79	143.72	75622	322.22	28730	4.6044	16912	1326.4	12636	5406.9
BEH030	48402/1	village of Tepe, se Turkey	Ziyaret Tepe	A-804	37° 47′ 37″ N, 40° 47′ 35″ E	LA05	body	4.4g	5YR 7/3	5YR 6/4	5YR 7/4	880-600 BC	Group 2	MMB1-L	2023-03-12	MTF2-S	2023-03-17	10.087	22.308	0.34125	24.361	4.8564	1.1425	2.3709	46.265	28.669	377.38	2.657	1.2183	51351	3.7494	120.92	55.06	0.54007	21.129	335.71	0.88536	0.6787	6.3709	110.72	110.53	75841	620.33	68938	4.1857	20329	1093.5	11537	4112.4
BEH031	6456/16	village of Tepe, se Turkey	Ziyaret Tepe	E-031	37° 47′ 37″ N, 40° 47′ 35″ E	ER01	rim	19.8g	7.5YR 4/1; 5YR 4/2	5YR 5/3; 5YR 4/3	1/2 int, 1/2 ext	1050-880 BC	Group 1	MMB1-L	2023-03-12	MTF2-S	2023-03-17	9.8316	29.139	0.484	25.87	5.1714	1.3603	3.3268	54.465	15.692	144.03	1.3642	1.2083	41283	5.2783	33.298	58.39	0.67964	15.397	91.324	0.96889	1.0352	10.557	65.406	104.58	74247	447.47	13810	4.7235	15310	881.88	16454	3687.4
BEH032	0591/1	village of Tepe, se Turkey	Ziyaret Tepe	A-125	37° 47′ 37″ N, 40° 47′ 35″ E	ER01	rim	10.6g	2.5YR 6/3; 2.5YR 4/2	2.5YR 5/4	7.5YR 4/1	1050-880 BC	Group 1	MMB1-L	2023-03-12	MTF2-S	2023-03-17	6.169	23.144	0.29884	21.907	4.4226	1.2114	1.931	48.15	18.869	195.77	2.5273	0.99935	34944	3.7047	102.02	45.664	0.49144	12.03	91.281	0.89376	0.73949	6.5054	78.523	94.924	50128	448.57	171140	3.6795	14254	743.76	2678.4	3017.8
BEH033	6456/13	village of Tepe, se Turkey	Ziyaret Tepe	E-031	37° 47′ 37″ N, 40° 47′ 35″ E	ER01	body	12.7g	7.5YR 6/4; 7.5YR 6/3	5YR 6/4	5YR 6/4; 7.5YR 5/1	1050-880 BC	Group 1	MMB1-L	2023-03-12	MTF2-S	2023-03-17	9.6519	20.761	0.37747	19.091	4.1735	1.2034	2.536	40.629	18.786	216.13	2.3402	0.94759	37472	3.9053	82.428	52.512	0.62847	14.494	229.11	0.71095	0.77232	5.9166	89.236	84.922	61203	254.62	86208	3.9261	22200	954.79	9578.9	3706.3
BEH034	2004/1	village of Tepe, se Turkey	Ziyaret Tepe	A-001	37° 47′ 37″ N, 40° 47′ 35″ E	ER01	rim	5g	2.5YR 6/4; 2.5YR 4/1	5YR 6/3	5YR 3/1	1050-880 BC	Group 1	MMB1-L	2023-03-12	MTF2-S	2023-03-17	9.2069	27.977	0.36634	24.964	5.3317	1.6673	2.4512	56.494	22.525	275.88	3.5927	1.1769	43856	4.9888	70.019	64.69	1.5754	15.419	105.44	1.0461	0.77816	8.0295	96.476	118.34	65670	421.32	131670	4.7749	14629	955.94	4568	4568.8
BEH035	16500/2	village of Tepe, se Turkey	Ziyaret Tepe	L-100	37° 47′ 37″ N, 40° 47′ 35″ E	ME03	rim	18.6g	10R 5/4	10R 5/4	10R 5/4	5th - 15th cent. AD	Group 4	MMB1-L	2023-03-12	MTF2-S	2023-03-17	2.4535	5.2291	0.093356	3.3394	1.1414	0.42583	0.70428	8.8778	52.007	1042.7	0.44195	0.30155	49052	0.72351	264.66	7.0563	0	44.136	101.82	0.24148	0.14866	1.1444	55.681	16.03	100490	223.96	57941	1.3266	6093.2	964.7	1979.3	1372.1
BEH036	1212/1	village of Tepe, se Turkey	Ziyaret Tepe	B-013	37° 47′ 37″ N, 40° 47′ 35″ E	ME03	rim	79.5g	7.5YR 5/1; 7.5YR 6/2	7.5YR 6/3	7.5YR 6/4; 7.5YR 4/1	5th - 15th cent. AD	Group 2	MMB1-L	2023-03-12	MTF2-S	2023-03-17	6.9153	22.93	0.35509	23.022	4.7901	1.729	2.5116	46.443	31.926	521.88	2.7779	1.2183	52257	4.4891	187.5	60.53	0.56904	20.365	190.08	0.94896	0.68912	6.2144	105.62	111.5	70691	321.7	58044	4.7238	15506	1186.2	15827	5252.6
BEH037	16544/9	village of Tepe, se Turkey	Ziyaret Tepe	L-104	37° 47′ 37″ N, 40° 47′ 35″ E	ME03	rim	24.2g	2.5YR 5/4	2.5YR 5/4	2.5YR 4/4	5th - 15th cent. AD	Group 2	MMB1-L	2023-03-12	MTF2-S	2023-03-17	5.1768	32.927	0.45242	32.717	7.1487	1.2052	3.2488	65.133	37.369	208.68	2.6023	2.0565	74572	5.3725	88.831	67.177	0.42428	26.572	68.521	2.4855	0.89285	5.7621	128.19	152.94	89872	265.96	34535	6.6477	26336	1044.2	8563.7	11983
BEH038	19071/2	village of Tepe, se Turkey	Ziyaret Tepe	L-207	37° 47′ 37″ N, 40° 47′ 35″ E	ME03	rim	22.2g	10R 4/6 & 10R 3/3	10R 3/6	5YR 5/6	5th - 15th cent. AD	Group 4	MMB1-L	2023-03-12	MTF2-S	2023-03-17	2.0286	8.5865	0.19622	7.0898	1.9004	0	1.1952	17.243	52.932	605.95	1.0373	0.5399	75125	1.0998	145.95	19.476	0	46.177	89.884	0.39831	0.14346	1.8786	91.253	0	84987	228.16	63573	2.2025	8310.2	1346.5	2821.4	2735.3
BEH039	20052/6	village of Tepe, se Turkey	Ziyaret Tepe	L-304	37° 47′ 37″ N, 40° 47′ 35″ E	ME03	rim	12.2g	10R 5/4	10R 6/4	2.5YR 5/6; 2.5YR 4/2 core	5th - 15th cent. AD	Group 2	MMB1-L	2023-03-12	MTF2-S	2023-03-17	4.7387	32.35	0.41871	30.077	6.6647	0.75712	2.9817	65.43	38.57	247.11	2.0882	1.9307	68192	5.205	115.2	51.317	0.46118	25.552	73.894	2.3553	0.96632	5.6796	119.02	143.87	79328	282.54	42770	5.7415	28510	1109.1	5213.7	9765.9
BEH040	16500/1	village of Tepe, se Turkey	Ziyaret Tepe	L-100	37° 47′ 37″ N, 40° 47′ 35″ E	ME03	rim	27.2g	2.5YR 5/4	2.5YR 5/4	2.5YR 4/4	5th - 15th cent. AD	Group 2	MMB1-L	2023-03-12	MTF2-S	2023-03-17	6.4271	33.195	0.46413	34.07	7.2631	0.8482	3.2843	70.058	38.919	212	2.6944	2.1495	77937	5.6381	121.61	70.942	0.66355	27.45	58.967	2.519	1.0334	5.8948	154.91	172.52	85340	317.21	31017	6.5602	25425	1107.1	8562.7	11723
BEH041	48341/2	village of Tepe, se Turkey	Ziyaret Tepe	X-999	37° 47′ 37″ N, 40° 47′ 35″ E	ME03	body	19.1g	7.5YR 6/3	2.5YR 5/3	10YR 4/1	5th - 15th cent. AD	Group 1	MMB1-L	2023-03-12	MTF2-S	2023-03-17	5.9548	28.046	0.33174	25.664	5.3811	1.224	2.3405	61.445	25.438	250.93	2.7209	1.2437	40538	4.4181	86.794	47.576	0.56297	13.775	125.22	1.0281	1.1821	7.4963	98.962	112.98	51939	704.53	147180	4.1712	16314	1087.7	2970.4	4129.4
BEH042	19057/8	village of Tepe, se Turkey	Ziyaret Tepe	L-207	37° 47′ 37″ N, 40° 47′ 35″ E	ME03	rim	45.3g	10YR 5/3-4; 10YR 4/1	10YR 6/4; 10YR 4/1	10YR 4/1; 10YR 5/6	5th - 15th cent. AD	Group 4	MMB1-L	2023-03-12	MTF2-S	2023-03-17	1.9279	8.8756	0.14003	5.0509	1.7678	0.71208	1.0394	17.605	75.656	2019.2	1.05	0.42094	75969	1.2068	441.84	12.532	0	44.82	26.288	0.31832	0.26963	2.0076	98.92	0	61102	134.7	73816	1.7764	4511.5	1438.2	1950.8	2757.3
BEH043	20543/9	village of Tepe, se Turkey	Ziyaret Tepe	L-351	37° 47′ 37″ N, 40° 47′ 35″ E	ME03	body	10.1g	5YR 6/6	5YR 6/4	5YR 5/6	5th - 15th cent. AD	Group 2	MMB1-L	2023-03-12	MTF2-S	2023-03-17	6.4969	23.963	0.39159	20.624	5.0566	1.0933	2.7407	49.235	32.485	605.57	2.8669	1.2605	54391	5.1653	152.26	52.339	0.44406	21.12	154.65	1.002	0.70998	6.4667	110.46	135.15	70426	316.46	59783	4.8069	16816	1164.6	14625	5448
BEH044	19071/3	village of Tepe, se Turkey	Ziyaret Tepe	L-207	37° 47′ 37″ N, 40° 47′ 35″ E	ME03	body	8.4g	5YR 5/3; 5YR 4/1	5YR 4/1	5YR 2.5/1	5th - 15th cent. AD	Outlier	MMB1-L	2023-03-12	MTF2-S	2023-03-17	4.6888	17.574	0.21995	14.778	3.3262	0.76819	1.4282	34.955	46.865	784.56	2.2639	0.74185	60200	2.3157	236.05	44.514	0.58742	37.9	125.39	0.67734	0.44708	4.704	140.37	74.648	70786	204.55	70947	2.732	13090	1314.5	3503.1	3033.6
BEH045	20946/3	village of Tepe, se Turkey	Ziyaret Tepe	L-569	37° 47′ 37″ N, 40° 47′ 35″ E	ME03	body	5.5g	2.5YR 4/2; 2.5YR 4/3	2.5YR 5/4	2.5YR 5/6; 2.5YR 5/2 core	5th - 15th cent. AD	Group 4	MMB1-L	2023-03-12	MTF2-S	2023-03-17	0.66033	6.8555	0.12219	7.2251	1.5057	0.89263	0.95598	13.659	74.826	1804.2	0.66694	0.3931	66072	1.0654	353.99	19.861	0	40.821	80.734	0.23923	0.15951	1.5206	87.425	0	87130	101.31	58291	1.5736	5641.1	1391.8	3296.6	2104.4
BEH046	20299/1	village of Tepe, se Turkey	Ziyaret Tepe	L-350	37° 47′ 37″ N, 40° 47′ 35″ E	Medieval waster	body	15.7g	2.5YR 3/1	10YR 7/2	2.5YR 3/1; 7.5YR 6/2	5th - 15th cent. AD	Group 2	MMB1-L	2023-03-12	MTF2-S	2023-03-17	2.7926	23.193	0.36321	23.072	4.95	1.4619	2.5997	47.205	31.785	499.62	2.7132	1.2398	52078	4.6017	168.96	64.498	0.4084	20.489	256.43	0.86167	0.60804	6.1783	109.17	124.94	74463	280.65	63282	4.807	16648	1205.4	15590	5271.1
BEH047	12534/1	village of Tepe, se Turkey	Ziyaret Tepe	J-006	37° 47′ 37″ N, 40° 47′ 35″ E	waster (out of context)	-	48.6g	2.5Y 7/4	2.5Y6/3	2.5Y 3/1; 10YR 7/4; 10YR 6/3 (dark grey core)	?	Group 2	MMB1-L	2023-03-12	MTF2-S	2023-03-17	5.432	21.696	0.34107	22.048	4.5837	1.5659	2.2929	45.062	27.261	442.42	2.7873	1.1708	47165	4.0098	110.62	55.899	0.62325	18.246	276.6	0.88016	0.93564	6.0965	124.3	99.101	68808	306.94	90767	4.4258	19338	1133.2	12235	4492.2
BEH048	12733/1	village of Tepe, se Turkey	Ziyaret Tepe	J-036	37° 47′ 37″ N, 40° 47′ 35″ E	Medieval waster	rim	9.8g	10YR 3/1	10YR 5/2	10YR 5/1	5th - 15th cent. AD	Group 2	MMB1-L	2023-03-12	MTF2-S	2023-03-17	4.8011	25.258	0.41039	24.629	5.2601	1.7799	2.7275	51.628	32.491	554.05	3.1737	1.2982	53787	4.6858	144.33	60.93	0.50854	20.873	208.67	0.99285	0.67325	6.7372	106.36	88.787	74264	343.92	66174	4.9438	16655	1234.6	12947	5807.9
BEH049	26105/1	village of Tepe, se Turkey	Ziyaret Tepe	L-720	37° 47′ 37″ N, 40° 47′ 35″ E	Medieval waster	lump	13.4g	10YR 7/2	10YR 7/2	10YR 7/2	5th - 15th cent. AD	Group 1	MMB1-L	2023-03-12	MTF2-S	2023-03-17	2.2697	17.406	0.25697	18.622	3.5927	0.70303	1.7418	35.09	16.693	207.7	1.9559	0.87771	34255	2.8922	65.254	52.978	0.34382	12.879	271.73	0.59293	0.46607	4.8075	63.088	90.515	46455	389.12	70040	3.0477	31824	1090.1	8062.6	3015.4
BEH050	6851/1	village of Tepe, se Turkey	Ziyaret Tepe	A-251	37° 47′ 37″ N, 40° 47′ 35″ E	Cilician ware?	body	3.7g	7.5YR 8/6	7.5YR 4/1	gradation, 7.5YR 5/1	880-600 BC	Group 2	MMB1-L	2023-03-12	MTF2-S	2023-03-17	7.702	22.028	0.33417	22.135	4.7377	1.1128	2.2934	46.258	29.42	450.79	2.4808	1.142	47849	4.4229	130.54	45.462	0.54003	17.946	262.31	0.90663	0.67831	6.2838	97.511	119.14	67273	589.9	74640	4.0917	17822	1035.2	12330	5083.8
[truncated: 1 more columns]

## Sheet: PCA for Ziyaret Tepe
PCA RESULTS BASED ON VARIANCE-COVARIANCE MATRIX: 2023-05-24 09:59:28
The first 32 PCs explain 100.0% of the variancein this assemblage of 50 samples.
Variable	Average	Magnitude	PC1	PC2	PC3	PC4	PC5	PC6	PC7	PC8	PC9	PC10	PC11	PC12	PC13	PC14	PC15	PC16	PC17	PC18	PC19	PC20	PC21	PC22	PC23	PC24	PC25	PC26	PC27	PC28	PC29	PC30	PC31	PC32
			54.4948	17.1327	9.51056	6.41125	3.46329	1.86217	1.67447	1.02494	0.814529	0.768894	0.590699	0.482742	0.374792	0.329273	0.301607	0.174621	0.12921	0.106162	0.0913395	0.0631095	0.046814	0.0414399	0.0314646	0.0208839	0.0192233	0.0128359	0.00888902	0.00690698	0.00435974	0.00259111	0.00201042	0.0014137
Na	7226.62	1	0.227617	0.232212	0.322599	-0.587573	-0.0947568	0.112223	-0.189909	-0.285486	-0.287402	0.0849841	0.0441583	-0.0504643	0.281253	-0.118382	-0.193052	0.0111844	-0.0987507	0.0909384	-0.113197	0.00363394	-0.142968	0.0126852	-0.00512815	-0.00628388	-0.0874744	-0.100047	0.0690537	-0.0388688	-0.025229	-0.0619203	-0.0324741	0.00215759
Al	68292.2	1	0.00476015	0.140688	0.0707748	-0.0451013	0.101852	-0.141831	0.147996	0.033727	0.0387319	-0.0221848	-0.176662	-0.0300313	0.267021	-0.0482733	0.175601	0.458026	-0.220667	-0.257959	0.0449098	-0.139649	0.206929	0.417467	-0.038908	0.110017	-0.0104757	0.150905	-0.332445	-0.0628661	0.0861247	-0.236865	-0.0520759	0.0138686
K	16372.1	1	0.182753	-0.000201631	0.053572	-0.0297478	-0.103363	-0.228322	0.109754	0.270077	-0.0606614	0.435576	0.478817	0.0962423	0.155268	0.5031	-0.119977	0.0610974	0.0337494	0.00138243	-0.0226114	0.067812	0.141798	0.0821388	-0.0458558	-0.126397	0.163939	0.0562107	0.0300143	0.0286871	0.0195368	0.0177767	0.0612117	-0.0194064
Ca	70592.7	1	-0.0680204	-0.278882	-0.644515	0.0486311	-0.249645	-0.0635204	-0.178845	-0.366582	-0.248432	-0.0390627	0.141468	0.0657049	0.266706	-0.0195005	0.0254396	0.184319	-0.113706	-0.142892	-0.129336	0.125067	0.0191403	-0.0358961	-0.0098094	-0.051695	0.0160407	-0.0136478	0.0310528	-0.0258747	-0.0165885	-0.0287313	-0.00864766	0.00296004
Sc	19.2109	1	-0.0988632	0.256609	0.0344006	-0.00930152	0.105226	-0.278268	0.118611	-0.00919253	0.0838359	-0.133231	0.0141412	-0.0690762	0.247408	-0.148392	0.236326	0.168734	0.122362	0.0494438	-0.115244	0.263457	-0.128813	-0.0298213	0.0742483	0.0138268	0.0874242	0.242616	0.440552	-0.0544411	0.0411498	0.232614	0.422597	-0.0436568
Ti	4274.79	1	0.144287	0.18516	-0.0194431	0.0898164	-0.181363	-0.317727	-0.133148	-0.164251	-0.0872843	-0.00957581	-0.244645	0.231463	-0.162655	-0.0772164	-0.133826	-0.26919	-0.108189	0.281976	0.121327	0.311131	0.262167	0.146864	-0.17418	-0.130501	-0.0487933	0.308515	-0.16728	0.0707931	0.196381	0.00877507	0.0570628	-0.033325
V	142.514	1	-0.0278119	0.176797	-0.0228223	0.0365634	0.101103	-0.219414	0.123912	-0.212762	-0.101982	-0.170056	0.280105	0.172473	-0.0383249	-0.0873998	-0.116103	-0.0659987	0.596272	-0.0270216	-0.298122	-0.240581	0.0999711	-0.00241961	-0.10805	0.244436	-0.107166	-0.00744595	-0.263239	-0.0800997	0.00107949	0.0130909	-0.0275763	0.00478045
Cr	326.75	1	-0.20321	0.396134	-0.199243	-0.236192	0.109765	0.251575	-0.382216	0.0371336	0.0803817	-0.0863916	0.172039	0.196223	-0.373213	0.250236	0.206111	0.19396	-0.111691	0.104719	-0.144346	-0.0575587	0.0115758	-0.0359747	-0.0196148	0.0135253	0.155616	0.182966	-0.02022	-0.0345244	0.0780538	-0.0663788	-0.00409139	0.00804613
Mn	1009.22	1	-0.0147049	0.182208	-0.0407399	-0.0830688	0.00247914	-0.121648	0.0403992	-0.106598	-0.0425972	-0.200077	0.24634	-0.209062	0.0588075	0.242699	0.151701	-0.320538	-0.162937	-0.27694	0.477522	0.100448	-0.112606	-0.18244	-0.0440479	0.297216	-0.179218	0.198646	-0.105416	-0.0600894	-0.150759	0.0333295	-0.0899497	0.00582287
Fe	47801.4	1	-0.0135312	0.221556	-0.00469448	0.0314194	0.0368355	-0.190303	0.0965216	-0.0415281	0.0156413	-0.126383	-0.0395835	0.0584315	0.0759391	-0.0446644	0.0590527	-0.035347	0.0451393	0.0412837	-0.061074	0.0398582	0.0466595	-0.0521712	0.208679	-0.353062	0.267265	0.0666042	0.0723521	0.188781	-0.557292	-0.172386	-0.472186	0.0725377
Co	26.5259	1	-0.103838	0.320007	-0.0951293	0.0159612	0.0634872	-0.190074	0.0333306	0.00979624	0.00369084	-0.0653769	-0.0133932	0.0443321	0.103662	0.130728	0.253523	-0.0945034	-0.12051	0.0390843	0.00291881	0.0236797	0.0920788	-0.00385202	0.0384339	-0.219077	-0.231787	-0.717602	-0.067957	0.130049	0.210547	0.137094	0.000202181	-0.0274207
Ni	107.733	1	-0.138529	0.396178	-0.421384	-0.0636815	0.0613138	0.134377	-0.0344671	0.336597	0.0298539	0.227682	-0.262906	-0.172183	0.218668	-0.0947254	-0.440602	-0.165099	0.127983	-0.214686	-0.00931263	0.00557851	0.0622742	-0.0559539	-0.0596605	0.0206435	-0.0032072	0.0432439	0.00224765	-0.00807986	-0.0102833	0.0157686	0.0192069	-0.00130839
Zn	97.1595	1	0.0508917	0.160178	-0.13548	0.099065	0.0988829	-0.102316	0.21656	-0.119046	-0.424619	0.29912	0.051584	-0.534773	-0.471026	-0.114208	0.0589061	0.192277	-0.0218097	0.117866	0.0102856	0.0223429	-0.044786	0.0403493	-0.00103904	-0.0198493	-0.0235849	-0.0290721	0.0433896	-0.0165894	-0.00121837	-0.0663715	-0.0321929	-0.0222947
As	6.3145	1	0.254296	-0.158849	-0.0736062	0.0295365	0.761977	-0.246702	-0.34633	-0.156013	0.186649	0.158839	0.0705032	-0.0227422	0.0189212	-0.0730053	-0.100706	-0.0827296	-0.138399	-0.0813708	-0.035782	0.0041822	-0.0166933	-0.0212377	-0.0170065	-0.0220871	0.0217011	-0.0168977	0.0134859	0.0067734	0.00143982	0.00755956	-0.0136902	0.00390009
Rb	48.2036	1	0.235935	0.0675101	-0.0455708	-0.0463634	-0.0714493	0.113718	0.321341	-0.0507645	0.211599	-0.0886238	0.200097	-0.103554	-0.0251724	-0.219651	-0.0358984	-0.11459	-0.387814	-0.0121264	-0.283923	-0.0420988	0.445581	-0.351338	0.0842988	0.150002	0.180498	0.00990185	-0.00434971	0.0611729	0.13645	0.0145446	0.0365184	0.0621722
Sr	186.516	1	0.110523	-0.266064	-0.261288	-0.662943	-0.0952989	-0.362116	0.133978	0.145496	0.25227	-0.00245328	-0.218	-0.047129	-0.229623	0.0448802	0.100196	0.050917	0.162655	0.0487743	0.0052759	0.00919016	0.0119571	-0.0609769	0.0131789	0.0546664	-0.0933163	-0.0334042	-0.007162	0.0072927	-0.0416226	-0.0114866	-0.0370685	-0.000172442
Zr	89.4787	1	0.296299	0.0444982	-0.0747329	0.0180328	-0.12321	0.0814082	-0.246726	0.31729	-0.0379606	0.210328	0.222008	0.0648964	0.095224	-0.511269	0.483407	-0.0720171	0.210861	-0.0124616	0.174176	0.0149421	-0.00864529	-0.0769522	-0.000993882	-0.0434896	0.00271781	0.0238619	-0.134205	0.000821601	0.0544279	-0.0576178	-0.0669385	-0.00580954
Cs	2.20582	1	0.197714	0.101166	-0.29031	-0.00195749	-0.0028577	0.0995551	0.168397	-0.0387679	0.260899	-0.21593	0.296448	0.00523333	0.0462031	-0.137833	-0.262339	0.106193	-0.0612911	0.390854	0.362397	-0.246421	-0.182748	0.327572	0.0615673	-0.111133	-0.0302306	-0.0240763	0.0331104	-0.0157169	-0.0250655	0.0687097	0.0510111	-0.0810531
Ba	391.93	1	0.148682	-0.152555	-0.0751592	-0.0689665	0.243057	-0.0251334	-0.00436572	0.469001	-0.588597	-0.489774	-0.038878	0.0173861	0.0741836	0.067646	-0.0249299	-0.0594668	-0.0918349	0.135847	-0.0494958	-0.107502	0.0920408	-0.0107803	0.0246555	-0.0074889	0.0335877	0.0626901	0.0443247	0.0243627	0.0501884	0.0250557	0.0321307	-0.0144299
La	21.1846	1	0.201111	0.0505211	-0.0368642	0.0939249	-0.0242518	0.0451654	0.0257966	0.020086	0.0840714	-0.0805713	-0.0249609	-0.0128501	0.0168631	0.0987366	0.00930564	-0.00687529	0.0989843	-0.0575091	-0.114249	0.173512	-0.0487564	0.166684	0.0328459	0.196899	-0.0689744	0.0267629	0.400246	-0.118246	0.414517	-0.0300065	-0.626959	-0.216522
Ce	42.7993	1	0.210853	0.0605516	-0.0650225	0.0959728	-0.0273763	0.044016	0.0129481	0.0167968	0.0739476	-0.116147	0.00915775	0.00623845	-0.0567329	0.106654	0.0114141	-0.149417	0.0701378	-0.0768397	-0.103302	0.124449	-0.0866721	0.0768694	0.060308	0.0492735	-0.138955	-0.109192	0.151879	0.116689	-0.0574883	-0.78795	0.357716	-0.0515219
Nd	19.7615	1	0.235444	0.0524484	-0.056454	0.0410527	-0.120738	0.00718613	0.0879379	0.0222517	0.0518137	-0.0195067	-0.0488699	-0.0370432	-0.0911278	0.0479478	0.159641	-0.233222	-0.186568	-0.279052	-0.404782	-0.289661	-0.326207	0.171836	-0.281926	-0.31686	-0.153795	0.191197	-0.026828	0.0178073	-0.0945252	0.215889	0.049583	-0.145877
Sm	4.32885	1	0.193099	0.0692364	-0.0467698	0.0705861	-0.0532892	-0.0237977	-0.00127848	0.0162052	0.0187937	-0.0594692	-0.0559745	0.01005	-0.035422	0.0548468	0.0130985	0.000920595	0.0182896	-0.0252218	0.00253697	0.00630566	-0.0983989	0.0941687	-0.186016	0.028888	0.0650361	-0.087433	0.135654	-0.17569	0.0504155	0.0267029	-0.0306937	0.902871
Eu	1.0577	1	0.18061	0.0930468	-0.0447823	0.0642439	-0.13111	-0.165112	-0.0528497	-0.00507181	-0.0565322	0.00396135	-0.165136	0.0647733	-0.0750078	0.0432087	-0.0220057	-0.134504	-0.0667768	-0.074637	-0.0365024	-0.00788109	-0.3153	0.0900009	0.360968	0.257769	0.575808	-0.209786	-0.237012	-0.24981	0.0218297	0.0802618	0.100729	-0.132975
Tb	0.629538	1	0.22525	0.00817266	-0.0539434	0.119625	-0.0612316	0.104425	-0.220701	-0.162442	0.106724	0.000590998	-0.241236	-0.438061	0.274302	0.36244	0.223132	-0.047297	0.23399	0.343269	-0.0548106	-0.254362	0.194797	-0.0649317	0.0915335	0.0340257	0.0257809	0.11399	-0.0883747	0.0591203	-0.006021	0.0545207	0.0463939	0.000903178
Dy	3.96414	1	0.167513	0.0767547	0.000586003	0.0459506	-0.0480329	-0.0461482	-0.0239988	-0.0509106	-0.0371045	-0.0364132	-0.109569	0.0857155	-0.0188352	0.00943229	-0.038191	0.230687	0.0429362	-0.0925368	0.159898	-0.114779	-0.136306	-0.144995	-0.413327	0.25822	0.270942	-0.103892	0.106822	0.668775	0.0288651	0.060829	-0.00171233	-0.0740245
Yb	2.23611	1	0.167741	0.0573631	0.0514425	0.00746975	-0.019543	0.00125978	-0.017488	-0.103735	-0.00741695	-0.12727	-0.106356	0.0294331	-0.0750928	0.0358709	-0.0208429	0.126788	0.120834	-0.193836	0.273599	-0.146646	0.25896	-0.232294	-0.34537	-0.294665	0.202588	-0.14705	0.199223	-0.509978	-0.0432594	-0.0783532	0.0758405	-0.225154
Lu	0.323071	1	0.173226	0.053826	0.0403921	-0.00174209	-0.02035	-0.00296843	0.00652503	-0.0982325	-0.0407867	-0.0849788	-0.0295863	0.0409697	-0.103587	0.0649857	-0.151924	0.188018	0.163991	-0.336355	0.151737	-0.0987133	-0.0941362	-0.250206	0.487257	-0.363626	-0.118023	0.192834	-0.0913549	0.191403	0.376664	0.0370142	0.0498411	0.121626
Hf	3.70072	1	0.234489	0.0494315	-0.00240202	0.00879556	-0.0649424	0.131844	-0.16784	-0.0229269	-0.0542305	-0.00771092	-0.023322	0.090664	-0.216197	0.00664767	-0.00693208	0.0515516	0.0595484	-0.271073	0.0455189	0.0462677	0.400822	0.346717	0.261657	0.187887	-0.18123	-0.101895	0.227283	0.0966501	-0.372074	0.323874	0.131332	-0.0159134
Ta	0.829468	1	0.210751	0.138255	-0.00248464	0.251512	-0.0977485	-0.171072	-0.0742898	0.174063	0.0369752	0.0735308	-0.117501	0.200186	0.00879194	0.0434418	-0.116453	0.361399	-0.193613	0.19184	-0.100446	-0.0339608	-0.154913	-0.406557	0.0539341	0.200748	-0.41336	0.00404041	-0.0483196	-0.191858	-0.241552	0.0178236	-0.0557119	-0.0442183
Th	5.91607	1	0.237862	-0.0109268	-0.00310978	-0.0132992	0.111086	0.292323	0.0903354	0.0346766	0.0964958	-0.218601	0.036608	-0.150408	-0.00488207	0.0874754	-0.0546058	0.210234	0.156856	-0.0224386	-0.112473	0.635246	-0.0814427	-0.0101157	-0.165377	-0.123622	0.0285364	-0.0852697	-0.408187	-0.00561771	-0.106492	0.145236	0.000256059	-0.0470593
U	1.23041	1	0.140767	0.0240818	-0.181011	-0.0759258	0.290697	0.326414	0.459745	-0.206313	-0.17218	0.281911	-0.22903	0.441674	0.0914348	0.128524	0.237596	-0.102702	0.0460792	0.0974825	0.109742	0.0117679	-0.0394378	-0.0666613	0.0460268	0.0576942	-0.0256333	0.0838877	0.0217025	-0.0379232	-0.0301356	0.0281661	0.0315594	0.00313938
Eigenvalues:			0.648217	0.203794	0.113128	0.076262	0.0411959	0.0221505	0.0199179	0.0121917	0.00968884	0.00914601	0.00702637	0.00574223	0.00445816	0.0039167	0.00358762	0.00207713	0.00153696	0.0012628	0.00108649	0.000750689	0.000556854	0.000492929	0.000374272	0.000248414	0.000228662	0.000152683	0.000105735	8.21587e-05	5.18592e-05	3.08213e-05	2.39141e-05	1.68159e-05

## Sheet: PCA with Hunt Data
Variable	Average	Magnitude	PC1	PC2	PC3	PC4	PC5	PC6	PC7	PC8	PC9	PC10	PC11	PC12	PC13	PC14	PC15	PC16	PC17	PC18	PC19	PC20	PC21	PC22	PC23	PC24	PC25
			44.876	21.2589	10.56	6.79692	4.5286	2.46553	2.38841	1.61958	1.31328	1.06519	0.690543	0.609335	0.45869	0.339083	0.259799	0.192348	0.146024	0.108394	0.10024	0.0707638	0.0600893	0.0396976	0.0274866	0.0132605	0.0118455
Na	7097.48	1	0.148008	-0.0139935	0.379427	0.119003	-0.813296	-0.0311927	-0.0670638	-0.0474301	0.159441	-0.12816	-0.123406	0.229685	0.103999	-0.026942	0.0586186	0.050283	-0.108516	-0.0286443	-0.0364943	-0.0328306	-0.0496228	-0.0542918	-0.0365155	-0.0129606	-0.0367013
K	18172.1	1	0.166314	0.0412647	0.0766022	-0.0862435	0.00253929	0.496525	0.181045	-0.363812	0.0214199	0.410476	0.000823306	0.400408	-0.282775	0.0979034	-0.177825	-0.00476598	0.188986	0.229282	0.0195966	-0.0458246	-0.00103579	0.058071	0.0314791	0.00370438	-0.00595814
Sc	16.5608	1	-0.138411	0.0437906	0.213922	0.0388496	0.0374536	-0.10511	0.0155238	-0.343972	0.0753627	-0.264614	0.316789	-0.0640003	0.0708289	0.115744	-0.215865	0.129579	0.136828	-0.0976069	0.0217964	-0.174546	0.43305	0.354741	0.0264902	0.307146	-0.26662
Cr	230.844	1	-0.363065	0.274793	0.310923	0.0484823	-0.194628	-0.181283	0.248881	0.187288	-0.177339	0.443079	0.0487512	-0.283586	-0.376762	0.0986657	0.0159388	0.0721232	0.024175	-0.163091	0.120654	0.0973762	0.0698236	0.012656	-0.00111179	-0.0126253	0.0419751
Fe	46779	1	-0.0348365	0.067192	0.183149	0.0766643	0.0830584	-0.0682284	-0.000221972	-0.257922	0.046475	-0.213532	0.209954	-0.0209583	-0.0168922	0.0974305	-0.090837	0.0157636	-0.0308139	0.0887617	-0.0106825	0.0514847	0.179536	-0.053312	-0.098545	-0.644409	0.54275
Co	24.2124	1	-0.139315	0.106832	0.217506	0.134563	0.132526	-0.142942	0.0702775	-0.313462	-0.0283678	-0.12144	0.163028	-0.099302	0.00423593	0.0203983	-0.0935586	0.120154	0.0898068	0.109877	-0.170745	-0.147606	-0.688444	-0.333511	0.0935546	0.127103	-0.0760413
Ni	108.682	1	-0.261161	0.539099	0.112048	0.229297	0.187362	-0.0910125	0.0374109	0.026861	-0.0420916	0.00492986	-0.179021	0.415197	0.231192	-0.397887	0.0148811	-0.267419	-0.0530184	0.12374	-0.0722254	0.0319099	0.10221	0.0606698	-0.0197314	0.0168441	-0.0404576
Zn	90.2119	1	0.0137125	0.0101762	0.212591	-0.0478869	0.148968	0.0890983	0.0498669	-0.365401	0.111861	0.0661041	-0.714114	-0.366271	0.221149	0.143053	-0.0198129	-0.109593	-0.0425301	-0.173575	0.0801777	-0.0139404	0.033752	0.00170311	-0.0591341	-0.00607739	0.00894762
As	6.35078	1	0.107829	0.34522	-0.0947475	-0.720946	-0.134118	-0.30702	-0.318403	-0.24191	-0.210722	0.114118	0.0442846	0.0213965	0.0545998	0.0115712	0.0109883	-0.0429087	-0.0110948	0.0198139	-0.0471913	0.00157633	-0.0166096	-0.0167306	-6.80602e-05	-0.00870683	0.0027269
Rb	51.4278	1	0.14501	0.222002	0.137013	-0.154329	0.0172122	0.428915	0.130732	0.0571972	0.246368	0.196082	0.384691	-0.319986	0.375382	-0.299149	0.117366	0.114135	-0.233708	-0.110609	-0.079685	0.000208783	-0.00806752	-0.0322733	-0.0321431	0.00763375	0.0184577
Sr	323.91	1	0.189684	0.381369	-0.580062	0.318117	-0.29401	0.0850056	0.243306	-0.273021	-0.232755	-0.15163	-0.00712285	-0.235547	-0.0840557	-0.00874502	0.0211236	-0.0303367	-0.0355966	-0.0684474	0.0281192	-0.0661664	0.00982279	0.0244423	-0.0176193	-0.0123809	-0.00363664
Zr	138.816	1	0.396579	-0.00674696	0.0300311	0.264932	0.0889586	-0.273131	0.0485984	0.0330047	-0.239343	0.343747	0.0832677	0.158132	0.478756	0.190433	-0.178267	0.220568	0.195744	-0.190721	0.0894613	0.199898	0.0313401	-0.0916407	-0.00625702	-0.0122578	0.0106369
Cs	2.50027	1	0.0606328	0.452848	0.089598	-0.0395385	0.0680215	0.241978	-0.0844456	0.386656	0.0254848	-0.242497	-0.0886705	0.0241954	0.0937231	0.566733	0.159085	0.18874	0.174728	0.179493	0.0625787	-0.15822	-0.0687228	0.0756006	-0.0278193	0.00221945	0.0114197
Ba	387.318	1	0.134342	0.00500704	-0.0620592	-0.325196	0.0494045	-0.319839	0.772913	0.0743015	0.298825	-0.165136	-0.073467	0.17677	-0.000823498	0.0169933	0.0487641	0.0801994	-0.0109178	0.00544799	0.0121019	-0.00599665	-0.0103242	-0.0101123	-0.0422769	0.00111267	0.00554462
La	25.4155	1	0.203834	0.0667676	0.0994301	0.0280242	0.0958082	0.0275091	-0.0486484	0.0344242	-0.0262398	-0.0903076	0.00239861	0.0506431	-0.238141	0.011032	-0.0174629	-0.0848174	0.049825	-0.2913	-0.429501	0.136621	-0.0227047	0.0249216	-0.5706	0.374702	0.310632
Ce	50.2249	1	0.201333	0.0818068	0.127511	0.00997161	0.113838	0.0277533	0.00411697	0.0586047	-0.0723557	-0.109597	-0.00248014	-0.0634608	-0.202442	0.0836233	-0.165794	-0.0324774	-0.229325	0.069934	-0.224077	0.229906	0.178765	-0.300781	-0.165779	-0.305397	-0.646306
Sm	4.95051	1	0.191075	0.0313382	0.118625	0.0177707	0.0788025	-0.0051416	-0.0127139	-0.0209879	-0.0235858	-0.0593905	-0.033435	0.0146832	-0.137656	-0.122995	0.276358	0.0123818	0.248344	-0.339142	-0.285247	0.128064	-0.227601	0.505912	0.341071	-0.324147	-0.147149
Eu	1.17443	1	0.174936	0.017713	0.158077	0.0337974	0.0706702	0.00943317	0.040642	-0.0983823	-0.155485	-0.134236	-0.0519488	-0.0521455	-0.104231	0.00916641	0.285527	0.119993	-0.148139	0.246526	-0.12503	0.373758	0.265553	-0.19555	0.508558	0.344037	0.219671
Tb	0.705534	1	0.206192	0.0290118	0.120053	-0.0504927	0.0603747	0.00486784	-0.0421982	0.140681	-0.217585	-0.116589	-0.252618	-0.0988467	-0.165826	-0.510228	-0.229247	0.548863	0.135642	0.114128	0.103152	-0.283826	0.0736719	0.00375326	-0.0632673	-0.0405538	0.0676128
Yb	2.41084	1	0.153301	0.00827493	0.136206	-0.0130182	-0.0268142	-0.0170596	0.0156368	-0.00386834	-0.038219	-0.148095	0.0750418	-0.178606	-0.00218084	-0.11003	-0.113621	-0.168075	0.038149	0.355825	0.447189	0.500877	-0.275804	0.358701	-0.225748	0.0801518	-0.0346432
Lu	0.349986	1	0.162892	0.00151484	0.123429	-0.01664	-0.0205333	0.00438019	0.0111329	0.0126253	0.0387103	-0.0757725	0.107293	-0.126634	-0.0339412	-0.172176	0.283385	-0.384627	0.64398	-0.035278	0.20381	-0.116102	0.180893	-0.391416	-0.040365	-0.00887339	-0.0691982
Hf	4.54984	1	0.294456	-0.106466	0.135307	0.119046	0.00416954	-0.233182	0.0800527	0.101184	-0.114536	0.226693	0.0340661	-0.227193	0.0407043	0.0630424	0.0498012	-0.323132	-0.132359	0.447529	-0.290319	-0.44832	0.0416529	0.249739	-0.00883024	-0.000601929	0.0370288
Ta	0.983061	1	0.223853	0.00332097	0.191582	0.0457845	0.220423	-0.017058	-0.0192795	-0.0986523	-0.205799	-0.0636595	0.113546	0.218719	-0.178764	0.0366415	0.304669	-0.0777824	-0.445091	-0.291473	0.484333	-0.289878	-0.0814238	-0.0111424	-0.0507395	0.0318017	-0.0279021
Th	7.04827	1	0.20265	0.147273	0.0619793	-0.053017	-0.0133245	0.043816	-0.0215311	0.245896	0.111681	-0.125867	0.0102642	-0.0380189	-0.102494	0.0125712	-0.628624	-0.366825	-0.0702572	-0.248387	0.0724568	-0.0633236	-0.0571905	-0.0629089	0.427913	0.071825	0.160994
U	1.85007	1	0.207805	0.220395	-0.14095	0.221325	0.104334	-0.296314	-0.305893	-0.0734225	0.681419	0.225928	-0.0153007	-0.0474812	-0.265265	-0.0233348	0.0687789	0.15966	-0.0278561	0.076179	0.113816	0.0158672	0.0214156	-0.0131913	0.0171649	0.0414482	-0.0178056
Eigenvalues:			0.342644	0.162319	0.0806293	0.0518969	0.0345775	0.0188252	0.0182364	0.0123661	0.0100274	0.00813315	0.00527254	0.0046525	0.00350226	0.00258902	0.00198366	0.00146865	0.00111495	0.000827625	0.000765369	0.000540307	0.000458803	0.000303105	0.00020987	0.000101248	9.04445e-05

## Sheet: TVM
	Na	Al	K	Ca	Sc	Ti	V	Cr	Mn	Fe	Co	Ni	Zn	As	Rb	Sr	Zr	Sb	Cs	Ba	La	Ce	Nd	Sm	Eu	Tb	Dy	Yb	Lu	Hf	Ta	Th	U
Na	0	0.386	0.303	1.32	0.608	0.322	0.505	0.93	0.423	0.457	0.677	0.979	0.488	0.609	0.281	0.599	0.352	0.496	0.431	0.476	0.329	0.338	0.313	0.313	0.308	0.369	0.283	0.255	0.253	0.262	0.396	0.308	0.444
Al	0.386	0	0.183	0.579	0.062	0.132	0.043	0.346	0.038	0.024	0.104	0.323	0.086	0.463	0.233	0.466	0.164	0.068	0.242	0.236	0.174	0.193	0.23	0.158	0.149	0.253	0.118	0.119	0.127	0.232	0.21	0.251	0.172
K	0.303	0.183	0	0.662	0.397	0.113	0.247	0.832	0.222	0.233	0.447	0.72	0.182	0.275	0.082	0.361	0.127	0.217	0.144	0.146	0.059	0.067	0.065	0.056	0.059	0.103	0.056	0.06	0.052	0.073	0.09	0.096	0.175
Ca	1.32	0.579	0.662	0	0.651	0.651	0.514	0.78	0.503	0.569	0.619	0.626	0.493	0.816	0.727	0.471	0.645	0.47	0.534	0.5	0.625	0.631	0.678	0.61	0.603	0.637	0.603	0.635	0.632	0.709	0.757	0.722	0.523
Sc	0.608	0.062	0.397	0.651	0	0.259	0.045	0.188	0.057	0.034	0.023	0.204	0.157	0.752	0.468	0.694	0.302	0.171	0.426	0.463	0.384	0.405	0.466	0.358	0.331	0.492	0.303	0.312	0.324	0.476	0.402	0.512	0.349
Ti	0.322	0.132	0.113	0.651	0.259	0	0.149	0.609	0.14	0.116	0.268	0.5	0.113	0.386	0.12	0.517	0.082	0.186	0.129	0.243	0.067	0.068	0.083	0.048	0.026	0.112	0.039	0.054	0.058	0.087	0.05	0.164	0.203
V	0.505	0.043	0.247	0.514	0.045	0.149	0	0.279	0.03	0.016	0.065	0.26	0.077	0.534	0.298	0.552	0.157	0.106	0.258	0.298	0.226	0.239	0.293	0.207	0.191	0.321	0.168	0.175	0.18	0.298	0.258	0.331	0.201
Cr	0.93	0.346	0.832	0.78	0.188	0.609	0.279	0	0.253	0.268	0.124	0.114	0.425	1.229	0.885	0.982	0.611	0.464	0.73	0.852	0.787	0.8	0.885	0.746	0.714	0.903	0.68	0.696	0.71	0.858	0.834	0.928	0.657
Mn	0.423	0.038	0.222	0.503	0.057	0.14	0.03	0.253	0	0.022	0.066	0.242	0.079	0.541	0.263	0.473	0.16	0.101	0.229	0.278	0.207	0.218	0.26	0.186	0.17	0.284	0.152	0.155	0.162	0.266	0.257	0.299	0.205
Fe	0.457	0.024	0.233	0.569	0.034	0.116	0.016	0.268	0.022	0	0.047	0.234	0.072	0.55	0.271	0.562	0.147	0.102	0.242	0.305	0.203	0.216	0.262	0.182	0.162	0.29	0.145	0.155	0.163	0.271	0.218	0.311	0.208
Co	0.677	0.104	0.447	0.619	0.023	0.268	0.065	0.124	0.066	0.047	0	0.117	0.157	0.822	0.504	0.753	0.307	0.209	0.418	0.517	0.414	0.428	0.492	0.383	0.351	0.519	0.335	0.354	0.366	0.505	0.421	0.562	0.365
Ni	0.979	0.323	0.72	0.626	0.204	0.5	0.26	0.114	0.242	0.234	0.117	0	0.307	1.1	0.734	0.905	0.52	0.4	0.54	0.746	0.648	0.654	0.728	0.611	0.58	0.756	0.574	0.615	0.622	0.747	0.67	0.805	0.523
Zn	0.488	0.086	0.182	0.493	0.157	0.113	0.077	0.425	0.079	0.072	0.157	0.307	0	0.424	0.197	0.515	0.132	0.097	0.162	0.235	0.144	0.15	0.184	0.127	0.119	0.207	0.111	0.128	0.128	0.2	0.171	0.229	0.137
As	0.609	0.463	0.275	0.816	0.752	0.386	0.534	1.229	0.541	0.55	0.822	1.1	0.424	0	0.28	0.499	0.377	0.39	0.296	0.197	0.227	0.228	0.257	0.241	0.282	0.221	0.258	0.248	0.244	0.231	0.31	0.189	0.285
Rb	0.281	0.233	0.082	0.727	0.468	0.12	0.298	0.885	0.263	0.271	0.504	0.734	0.197	0.28	0	0.403	0.098	0.217	0.057	0.179	0.032	0.031	0.022	0.035	0.056	0.074	0.052	0.051	0.047	0.042	0.09	0.037	0.131
Sr	0.599	0.466	0.361	0.471	0.694	0.517	0.552	0.982	0.473	0.562	0.753	0.905	0.515	0.499	0.403	0	0.542	0.477	0.398	0.282	0.427	0.435	0.415	0.413	0.417	0.46	0.408	0.395	0.388	0.432	0.608	0.407	0.376
Zr	0.352	0.164	0.127	0.645	0.302	0.082	0.157	0.611	0.16	0.147	0.307	0.52	0.132	0.377	0.098	0.542	0	0.178	0.112	0.219	0.072	0.068	0.087	0.065	0.07	0.131	0.062	0.068	0.068	0.091	0.1	0.128	0.138
Sb	0.496	0.068	0.217	0.47	0.171	0.186	0.106	0.464	0.101	0.102	0.209	0.4	0.097	0.39	0.217	0.477	0.178	0	0.198	0.198	0.161	0.178	0.218	0.157	0.168	0.214	0.132	0.136	0.136	0.22	0.229	0.211	0.14
Cs	0.431	0.242	0.144	0.534	0.426	0.129	0.258	0.73	0.229	0.242	0.418	0.54	0.162	0.296	0.057	0.398	0.112	0.198	0	0.191	0.061	0.053	0.067	0.058	0.078	0.103	0.08	0.097	0.091	0.09	0.117	0.09	0.117
Ba	0.476	0.236	0.146	0.5	0.463	0.243	0.298	0.852	0.278	0.305	0.517	0.746	0.235	0.197	0.179	0.282	0.219	0.198	0.191	0	0.128	0.134	0.156	0.13	0.153	0.165	0.132	0.125	0.122	0.148	0.223	0.115	0.158
La	0.329	0.174	0.059	0.625	0.384	0.067	0.226	0.787	0.207	0.203	0.414	0.648	0.144	0.227	0.032	0.427	0.072	0.161	0.061	0.128	0	0.002	0.013	0.003	0.017	0.028	0.012	0.017	0.016	0.018	0.036	0.03	0.122
Ce	0.338	0.193	0.067	0.631	0.405	0.068	0.239	0.8	0.218	0.216	0.428	0.654	0.15	0.228	0.031	0.435	0.068	0.178	0.053	0.134	0.002	0	0.01	0.004	0.017	0.029	0.017	0.024	0.021	0.017	0.037	0.032	0.126
Nd	0.313	0.23	0.065	0.678	0.466	0.083	0.293	0.885	0.26	0.262	0.492	0.728	0.184	0.257	0.022	0.415	0.087	0.218	0.067	0.156	0.013	0.01	0	0.013	0.024	0.037	0.03	0.036	0.033	0.019	0.05	0.04	0.147
Sm	0.313	0.158	0.056	0.61	0.358	0.048	0.207	0.746	0.186	0.182	0.383	0.611	0.127	0.241	0.035	0.413	0.065	0.157	0.058	0.13	0.003	0.004	0.013	0	0.008	0.033	0.006	0.013	0.013	0.018	0.032	0.042	0.123
Eu	0.308	0.149	0.059	0.603	0.331	0.026	0.191	0.714	0.17	0.162	0.351	0.58	0.119	0.282	0.056	0.417	0.07	0.168	0.078	0.153	0.017	0.017	0.024	0.008	0	0.049	0.01	0.021	0.02	0.032	0.03	0.078	0.146
Tb	0.369	0.253	0.103	0.637	0.492	0.112	0.321	0.903	0.284	0.29	0.519	0.756	0.207	0.221	0.074	0.46	0.131	0.214	0.103	0.165	0.028	0.029	0.037	0.033	0.049	0	0.048	0.051	0.053	0.035	0.071	0.051	0.19
Dy	0.283	0.118	0.056	0.603	0.303	0.039	0.168	0.68	0.152	0.145	0.335	0.574	0.111	0.258	0.052	0.408	0.062	0.132	0.08	0.132	0.012	0.017	0.03	0.006	0.01	0.048	0	0.006	0.007	0.028	0.038	0.056	0.118
Yb	0.255	0.119	0.06	0.635	0.312	0.054	0.175	0.696	0.155	0.155	0.354	0.615	0.128	0.248	0.051	0.395	0.068	0.136	0.097	0.125	0.017	0.024	0.036	0.013	0.021	0.051	0.006	0	0.004	0.027	0.058	0.047	0.122
Lu	0.253	0.127	0.052	0.632	0.324	0.058	0.18	0.71	0.162	0.163	0.366	0.622	0.128	0.244	0.047	0.388	0.068	0.136	0.091	0.122	0.016	0.021	0.033	0.013	0.02	0.053	0.007	0.004	0	0.024	0.057	0.044	0.116
Hf	0.262	0.232	0.073	0.709	0.476	0.087	0.298	0.858	0.266	0.271	0.505	0.747	0.2	0.231	0.042	0.432	0.091	0.22	0.09	0.148	0.018	0.017	0.019	0.018	0.032	0.035	0.028	0.027	0.024	0	0.057	0.032	0.163
Ta	0.396	0.21	0.09	0.757	0.402	0.05	0.258	0.834	0.257	0.218	0.421	0.67	0.171	0.31	0.09	0.608	0.1	0.229	0.117	0.223	0.036	0.037	0.05	0.032	0.03	0.071	0.038	0.058	0.057	0.057	0	0.107	0.215
Th	0.308	0.251	0.096	0.722	0.512	0.164	0.331	0.928	0.299	0.311	0.562	0.805	0.229	0.189	0.037	0.407	0.128	0.211	0.09	0.115	0.03	0.032	0.04	0.042	0.078	0.051	0.056	0.047	0.044	0.032	0.107	0	0.13
U	0.444	0.172	0.175	0.523	0.349	0.203	0.201	0.657	0.205	0.208	0.365	0.523	0.137	0.285	0.131	0.376	0.138	0.14	0.117	0.158	0.122	0.126	0.147	0.123	0.146	0.19	0.118	0.122	0.116	0.163	0.215	0.13	0
Relative variations for elements in dataset are:
	Na	Al	K	Ca	Sc	Ti	V	Cr	Mn	Fe	Co	Ni	Zn	As	Rb	Sr	Zr	Sb	Cs	Ba	La	Ce	Nd	Sm	Eu	Tb	Dy	Yb	Lu	Hf	Ta	Th	U
Tsum	14.813	6.562	6.903	20.495	11.074	6.095	7.519	21.098	6.939	7.056	11.738	18.101	6.432	13.761	6.997	16.031	6.382	7.046	6.843	8.45	5.687	5.869	6.612	5.391	5.441	7.292	5.066	5.257	5.283	6.705	7.199	7.384	7.224
relvar	0.297	0.671	0.638	0.215	0.398	0.723	0.586	0.209	0.635	0.624	0.375	0.243	0.685	0.32	0.63	0.275	0.69	0.625	0.644	0.521	0.775	0.751	0.666	0.817	0.81	0.604	0.87	0.838	0.834	0.657	0.612	0.597	0.61
correl	0.766	0.727	0.922	-0.026	0.222	0.973	0.531	-0.196	0.546	0.568	0.133	-0.122	0.845	0.742	0.902	0.43	0.979	0.859	0.92	0.824	0.935	0.928	0.903	0.946	0.961	0.89	0.968	0.958	0.953	0.892	0.951	0.868	0.94
totvar	4.405

## Sheet: Mahalanobis Distances
GROUP CLASSIFICATION USING MAHALANOBIS DISTANCE
Results are based on the following variables:
PC1
The first 1 PCs explain 54.5% of the variance
Membership probabilities(%) for samples in group: GROUP1
Probabilities calculated after removing each sample from group.
ANID	GROUP1	GROUP2	GROUP3	GROUP4	Best Group
---------	---------	---------	---------	---------	---------
BEH006	64.1241	43.3494	15.4223	0.851833	GROUP1
BEH009	75.7431	60.1596	14.2964	0.811708	GROUP1
BEH010	37.6834	14.8028	8.58491	0.575691	GROUP1
BEH011	90.322	83.7135	13.0935	0.7669	GROUP1
BEH014	84.3882	73.883	13.5603	0.784541	GROUP1
BEH015	62.8583	41.6569	15.5568	0.856518	GROUP1
BEH016	81.3102	68.9017	13.814	0.793995	GROUP1
BEH017	76.032	60.6037	14.2705	0.810768	GROUP1
BEH018	0.965892	0.0693411	5.09406	0.389407	GROUP3
BEH020	84.6744	74.3508	13.5371	0.783673	GROUP1
BEH021	51.8894	28.311	16.8509	0.900513	GROUP1
BEH022	63.8069	42.7525	10.1061	0.645038	GROUP1
BEH023	98.4702	97.5129	12.4938	0.743727	GROUP1
BEH024	46.3264	22.5141	17.6186	0.925745	GROUP1
BEH026	44.9807	21.2148	17.8187	0.932222	GROUP1
BEH027	1.12327	0.080872	5.15897	0.393319	GROUP3
BEH028	60.0053	37.7959	9.88508	0.635309	GROUP1
BEH031	20.0847	4.4448	7.446	0.519649	GROUP1
BEH032	21.4244	5.03169	22.9626	1.08692	GROUP3
BEH033	63.4488	42.4427	15.4937	0.854324	GROUP1
BEH034	79.4942	65.794	11.0437	0.685118	GROUP1
BEH041	86.926	78.0551	13.3572	0.776907	GROUP1
BEH049	5.83678	0.604926	32.6412	1.33528	GROUP3
Membership probabilities(%) for samples in group: GROUP2
Probabilities calculated after removing each sample from group.
ANID	GROUP1	GROUP2	GROUP3	GROUP4	Best Group
---------	---------	---------	---------	---------	---------
BEH001	90.7894	83.781	13.072	0.766079	GROUP1
BEH002	81.4244	67.5663	13.837	0.794846	GROUP1
BEH003	98.8243	97.7835	12.302	0.736192	GROUP1
BEH004	74.0541	55.3618	14.5012	0.819131	GROUP1
BEH005	96.2591	93.4638	12.6577	0.75012	GROUP1
BEH007	61.601	36.4811	15.7947	0.864752	GROUP1
BEH008	83.467	71.0475	13.6634	0.788393	GROUP1
BEH025	65.1262	41.3769	10.1357	0.646333	GROUP1
BEH029	89.816	81.8302	11.684	0.711472	GROUP1
BEH030	97.4367	95.5584	12.5712	0.746751	GROUP1
BEH036	79.4151	64.1801	14.012	0.801305	GROUP1
BEH037	20.6034	1.10931	7.28567	0.511435	GROUP1
BEH040	15.2998	0.274775	6.83689	0.487976	GROUP1
BEH043	82.2467	68.9633	13.7666	0.792235	GROUP1
BEH046	59.2404	33.2175	16.0713	0.874239	GROUP1
BEH047	71.1359	50.716	14.7827	0.829243	GROUP1
BEH048	84.8678	73.4551	13.5466	0.784029	GROUP1
BEH050	76.0094	58.5383	14.3188	0.812523	GROUP1
Membership probabilities(%) for samples in group: GROUP3
Probabilities calculated after removing each sample from group.
ANID	GROUP1	GROUP2	GROUP3	GROUP4	Best Group
---------	---------	---------	---------	---------	---------
BEH012	2.13346	0.0463211	40.5961	1.72349	GROUP3
BEH013	0.230259	0.00140984	92.7373	2.57066	GROUP3
BEH019	0.0068328	1.50417e-05	26.0706	5.17016	GROUP3
Membership probabilities(%) for samples in group: GROUP4
Probabilities calculated after removing each sample from group.
ANID	GROUP1	GROUP2	GROUP3	GROUP4	Best Group
---------	---------	---------	---------	---------	---------
BEH035	2.57092e-08	7.12804e-11	3.52903	27.7147	GROUP4
BEH038	9.91429e-06	1.59371e-08	9.79481	12.4245	GROUP4
BEH042	3.93415e-07	7.98731e-10	5.45425	94.9604	GROUP4
BEH045	1.56002e-07	3.48564e-10	4.68148	79.6702	GROUP4
